# Supplementary material for: The influence of bat ecology on viral diversity and reservoir status
Source: Ecol Evol. 2020 May 8;10(12):5748–58. doi: 10.1002/ece3.6315 (PMC7319232; doi:10.1002/ece3.6315)
Supplement: Supplementary file 3 — Appendix C [file ECE3-10-5748-s003.xls]

## Sheet: Full Model_All Zeros (n=540)
Family	Species Binomial	Avg_Predicted_VD	Stdev
Pteropodidae	Pteropus rodricensis	2.61798	1.02537
Hipposideridae	Coelops frithii	2.53422	1.01282
Vespertilionidae	Barbastella barbastellus	2.37498	0.732311
Phyllostomidae	Phyllostomus hastatus	2.10567	0.619245
Vespertilionidae	Myotis grisescens	1.95047	0.707474
Hipposideridae	Asellia tridens	1.69263	0.712988
Rhinopomatidae	Rhinopoma microphyllum	1.58867	0.892344
Pteropodidae	Macroglossus minimus	1.54293	0.461635
Molossidae	Eumops perotis	1.394	0.496499
Rhinolophidae	Rhinolophus paradoxolophus	1.3466	0.38523
Hipposideridae	Hipposideros fulvus	1.34311	0.422832
Pteropodidae	Haplonycteris fischeri	1.2996	0.431543
Vespertilionidae	Chalinolobus gouldii	1.24533	0.379282
Mormoopidae	Mormoops megalophylla	1.21319	0.522429
Vespertilionidae	Myotis keaysi	1.20225	0.397502
Vespertilionidae	Myotis sodalis	1.19991	0.460266
Molossidae	Tadarida aegyptiaca	1.14941	0.310423
Phyllostomidae	Platyrrhinus lineatus	1.10859	0.288988
Vespertilionidae	Myotis brandtii	1.01037	0.220931
Pteropodidae	Syconycteris australis	1.00004	0.324895
Hipposideridae	Hipposideros lylei	0.962502	0.295876
Vespertilionidae	Chalinolobus morio	0.956154	0.265252
Vespertilionidae	Myotis adversus	0.95155	0.288953
Vespertilionidae	Nyctophilus gouldi	0.916177	0.241863
Hipposideridae	Hipposideros cervinus	0.912679	0.29189
Hipposideridae	Hipposideros terasensis	0.895892	0.290576
Rhinolophidae	Rhinolophus yunnanensis	0.892196	0.235183
Megadermatidae	Macroderma gigas	0.883737	0.320581
Vespertilionidae	Neoromicia tenuipinnis	0.882164	0.247214
Hipposideridae	Hipposideros galeritus	0.875715	0.239089
Rhinolophidae	Rhinolophus formosae	0.872154	0.293548
Pteropodidae	Nyctimene robinsoni	0.870657	0.238018
Pteropodidae	Dobsonia viridis	0.844357	0.227749
Miniopteridae	Miniopterus tristis	0.830567	0.208421
Vespertilionidae	Murina cyclotis	0.800858	0.188633
Phyllostomidae	Macrotus californicus	0.797348	0.253406
Emballonuridae	Taphozous nudiventris	0.794525	0.244228
Molossidae	Mormopterus beccarii	0.787989	0.216459
Rhinolophidae	Rhinolophus capensis	0.782353	0.20032
Vespertilionidae	Myotis formosus	0.776487	0.187555
Miniopteridae	Miniopterus fraterculus	0.751655	0.175426
Phyllostomidae	Leptonycteris yerbabuenae	0.747016	0.309937
Noctilionidae	Noctilio leporinus	0.746805	0.531084
Megadermatidae	Megaderma spasma	0.737994	0.260123
Molossidae	Tadarida fulminans	0.732135	0.177325
Pteropodidae	Nyctimene albiventer	0.726246	0.215902
Miniopteridae	Miniopterus majori	0.726231	0.162629
Vespertilionidae	Otonycteris hemprichii	0.726075	0.190039
Rhinolophidae	Rhinolophus marshalli	0.719873	0.182278
Natalidae	Natalus stramineus	0.707614	0.267329
Pteropodidae	Dobsonia praedatrix	0.690687	0.158359
Vespertilionidae	Nyctophilus geoffroyi	0.686475	0.180219
Noctilionidae	Noctilio albiventris	0.677008	0.524757
Phyllostomidae	Macrotus waterhousii	0.663228	0.215806
Miniopteridae	Miniopterus macrocneme	0.661988	0.142796
Emballonuridae	Saccopteryx bilineata	0.646774	0.176586
Pteropodidae	Pteropus pumilus	0.632442	0.154474
Pteropodidae	Dobsonia minor	0.629136	0.1436
Rhinolophidae	Rhinolophus hildebrandti	0.625419	0.132584
Miniopteridae	Miniopterus medius	0.604005	0.134369
Pteropodidae	Pteropus voeltzkowi	0.597183	0.159662
Mormoopidae	Pteronotus personatus	0.595913	0.194527
Vespertilionidae	Myotis ikonnikovi	0.590002	0.206479
Vespertilionidae	Idionycteris phyllotis	0.579876	0.109233
Vespertilionidae	Myotis macrodactylus	0.568688	0.237183
Mormoopidae	Mormoops blainvillii	0.554596	0.190881
Vespertilionidae	Harpiocephalus harpia	0.553385	0.14086
Miniopteridae	Miniopterus minor	0.54852	0.116951
Miniopteridae	Miniopterus petersoni	0.54852	0.116951
Pteropodidae	Melonycteris melanops	0.545261	0.122015
Phyllostomidae	Vampyrum spectrum	0.542262	0.176655
Emballonuridae	Taphozous longimanus	0.539995	0.157743
Molossidae	Cheiromeles torquatus	0.533934	0.145599
Vespertilionidae	Murina hilgendorfi	0.528136	0.1949
Phyllostomidae	Leptonycteris curasoae	0.52027	0.13767
Hipposideridae	Triaenops persicus	0.513738	0.127459
Thyropteridae	Thyroptera tricolor	0.509201	0.23121
Molossidae	Mormopterus planiceps	0.501646	0.116911
Hipposideridae	Hipposideros bicolor	0.497862	0.124743
Pteropodidae	Paranyctimene raptor	0.494398	0.13832
Nycteridae	Nycteris macrotis	0.489105	0.137724
Vespertilionidae	Myotis auriculus	0.476735	0.0935369
Phyllostomidae	Platyrrhinus helleri	0.473547	0.101657
Molossidae	Molossus ater	0.472165	0.118914
Vespertilionidae	Myotis muricola	0.471612	0.129911
Pteropodidae	Pteropus livingstonii	0.471002	0.137567
Emballonuridae	Balantiopteryx plicata	0.464635	0.140224
Hipposideridae	Hipposideros ater	0.464012	0.124961
Rhinolophidae	Rhinolophus malayanus	0.451979	0.108211
Vespertilionidae	Myotis septentrionalis	0.450324	0.0794995
Vespertilionidae	Nyctalus aviator	0.448333	0.13932
Pteropodidae	Pteropus tonganus	0.441073	0.120402
Emballonuridae	Taphozous mauritianus	0.438214	0.123062
Nycteridae	Nycteris thebaica	0.43805	0.126067
Hipposideridae	Hipposideros speoris	0.435184	0.0961632
Vespertilionidae	Myotis frater	0.434932	0.125741
Vespertilionidae	Myotis elegans	0.42983	0.0756408
Pteropodidae	Epomophorus minor	0.428559	0.0997367
Vespertilionidae	Hypsugo alaschanicus	0.419266	0.0855679
Rhinolophidae	Rhinolophus fumigatus	0.417957	0.100814
Pteropodidae	Acerodon jubatus	0.416309	0.101591
Rhinolophidae	Rhinolophus trifoliatus	0.415266	0.121244
Vespertilionidae	Pipistrellus javanicus	0.413925	0.106618
Vespertilionidae	Myotis bombinus	0.413141	0.106657
Phyllostomidae	Lophostoma brasiliense	0.412352	0.132332
Vespertilionidae	Scotomanes ornatus	0.411887	0.0872425
Furipteridae	Furipterus horrens	0.409981	0.190053
Vespertilionidae	Pipistrellus tenuis	0.398499	0.104386
Molossidae	Molossops mattogrossensis	0.395386	0.0854763
Thyropteridae	Thyroptera discifera	0.389481	0.183779
Vespertilionidae	Myotis leibii	0.387063	0.079247
Hipposideridae	Hipposideros cyclops	0.386571	0.0900486
Craseonycteridae	Craseonycteris thonglongyai	0.3822	0.198089
Pteropodidae	Nyctimene aello	0.379585	0.104497
Pteropodidae	Nyctimene cephalotes	0.379006	0.10343
Vespertilionidae	Murina eleryi	0.374068	0.0966279
Vespertilionidae	Nycticeinops schlieffeni	0.373438	0.0644118
Pteropodidae	Balionycteris maculata	0.371946	0.111185
Hipposideridae	Hipposideros calcaratus	0.369588	0.102825
Pteropodidae	Epomops franqueti	0.36638	0.0896104
Vespertilionidae	Eptesicus hottentotus	0.364864	0.0701369
Pteropodidae	Cynopterus horsfieldii	0.363547	0.0841789
Mormoopidae	Pteronotus quadridens	0.363194	0.123844
Vespertilionidae	Eptesicus bottae	0.362446	0.102209
Vespertilionidae	Antrozous dubiaquercus	0.360985	0.0746781
Phyllostomidae	Micronycteris hirsuta	0.359717	0.108899
Pteropodidae	Pteropus ornatus	0.353376	0.0816359
Vespertilionidae	Myotis tricolor	0.352602	0.0663073
Phyllostomidae	Micronycteris megalotis	0.350336	0.0959245
Molossidae	Chaerephon nigeriae	0.349503	0.0641245
Vespertilionidae	Plecotus ognevi	0.348998	0.101097
Rhinolophidae	Rhinolophus darlingi	0.347913	0.0807553
Vespertilionidae	Nyctalus plancyi	0.341541	0.10393
Vespertilionidae	Myotis ater	0.338773	0.0937659
Vespertilionidae	Eptesicus bobrinskoi	0.337664	0.0866828
Rhinolophidae	Rhinolophus inops	0.337576	0.0684186
Phyllostomidae	Choeroniscus godmani	0.336507	0.104661
Vespertilionidae	Eptesicus nasutus	0.336177	0.0842897
Rhinolophidae	Rhinolophus thomasi	0.336048	0.077504
Vespertilionidae	Myotis punicus	0.335562	0.105063
Pteropodidae	Pteropus neohibernicus	0.333189	0.0932662
Vespertilionidae	Hypsugo cadornae	0.331255	0.065686
Hipposideridae	Hipposideros fuliginosus	0.32635	0.0729853
Vespertilionidae	Kerivoula hardwickii	0.32418	0.081269
Rhinolophidae	Rhinolophus swinnyi	0.321033	0.0745784
Hipposideridae	Hipposideros obscurus	0.320928	0.0702429
Pteropodidae	Otopteropus cartilagonodus	0.318192	0.0661836
Vespertilionidae	Philetor brachypterus	0.317646	0.0878155
Vespertilionidae	Myotis pruinosus	0.313667	0.0731332
Phyllostomidae	Tonatia bidens	0.311713	0.0885124
Natalidae	Natalus tumidirostris	0.311468	0.0896068
Phyllostomidae	Diaemus youngi	0.311409	0.0644463
Emballonuridae	Taphozous australis	0.311371	0.0903366
Pteropodidae	Pteropus mariannus	0.309664	0.0689231
Phyllostomidae	Lophostoma silvicolum	0.309573	0.0899922
Molossidae	Chaerephon ansorgei	0.30586	0.052513
Vespertilionidae	Myotis nipalensis	0.304908	0.0916848
Molossidae	Chaerephon jobensis	0.304765	0.0671939
Nycteridae	Nycteris grandis	0.304228	0.100054
Phyllostomidae	Micronycteris schmidtorum	0.302513	0.0874311
Pteropodidae	Sphaerias blanfordi	0.298503	0.071479
Vespertilionidae	Rhogeessa tumida	0.296074	0.0823647
Rhinolophidae	Rhinolophus philippinensis	0.294775	0.0717064
Cistugidae	Cistugo seabrae	0.294359	0.119244
Vespertilionidae	Hypsugo pulveratus	0.292503	0.0549377
Pteropodidae	Harpyionycteris whiteheadi	0.291883	0.0556053
Phyllostomidae	Glossophaga longirostris	0.28989	0.094145
Molossidae	Nyctinomops femorosaccus	0.289035	0.0539118
Cistugidae	Cistugo lesueuri	0.288387	0.116201
Molossidae	Nyctinomops aurispinosus	0.286539	0.0691748
Hipposideridae	Hipposideros dinops	0.285111	0.091794
Emballonuridae	Rhynchonycteris naso	0.282965	0.0718035
Pteropodidae	Thoopterus nigrescens	0.281107	0.0740334
Vespertilionidae	Myotis hasseltii	0.279991	0.0536165
Molossidae	Promops centralis	0.279544	0.0628761
Pteropodidae	Dobsonia inermis	0.277882	0.0698378
Molossidae	Chaerephon chapini	0.277494	0.0494203
Phyllostomidae	Chiroderma doriae	0.275792	0.0626512
Hipposideridae	Hipposideros dyacorum	0.275762	0.0585909
Rhinolophidae	Rhinolophus arcuatus	0.274845	0.0535329
Vespertilionidae	Scotophilus nigrita	0.27442	0.0445
Rhinolophidae	Rhinolophus rex	0.274391	0.0691997
Hipposideridae	Aselliscus tricuspidatus	0.273388	0.0672435
Vespertilionidae	Eptesicus gobiensis	0.271435	0.0725358
Vespertilionidae	Glischropus tylopus	0.269407	0.0478061
Pteropodidae	Pteropus molossinus	0.268559	0.0527765
Hipposideridae	Hipposideros turpis	0.267429	0.0704137
Pteropodidae	Pteropus seychellensis	0.265732	0.0496783
Phyllostomidae	Vampyressa bidens	0.265456	0.0673609
Vespertilionidae	Pipistrellus deserti	0.264675	0.0390279
Vespertilionidae	Myotis bocagii	0.264665	0.0579212
Hipposideridae	Triaenops rufus	0.264159	0.0515242
Hipposideridae	Hipposideros beatus	0.263658	0.0560213
Molossidae	Otomops wroughtoni	0.263315	0.0511898
Pteropodidae	Boneia bidens	0.261498	0.0477542
Vespertilionidae	Nyctophilus arnhemensis	0.260274	0.0486703
Vespertilionidae	Myotis aurascens	0.260031	0.0712533
Vespertilionidae	Scotophilus robustus	0.259787	0.0381036
Phyllostomidae	Phylloderma stenops	0.257079	0.055783
Pteropodidae	Pteropus niger	0.256441	0.052696
Rhinolophidae	Rhinolophus euryotis	0.254893	0.0590959
Emballonuridae	Balantiopteryx io	0.254866	0.0823417
Phyllostomidae	Choeronycteris mexicana	0.25359	0.093436
Pteropodidae	Cynopterus titthaecheilus	0.25338	0.0430055
Pteropodidae	Harpyionycteris celebensis	0.253362	0.074278
Vespertilionidae	Myotis sicarius	0.251506	0.04094
Rhinolophidae	Rhinolophus coelophyllus	0.250924	0.0486396
Vespertilionidae	Laephotis wintoni	0.250654	0.05945
Vespertilionidae	Myotis welwitschii	0.250531	0.0446076
Vespertilionidae	Myotis albescens	0.24994	0.0407567
Pteropodidae	Megaerops ecaudatus	0.249389	0.0734959
Molossidae	Sauromys petrophilus	0.249044	0.0369731
Pteropodidae	Pteropus samoensis	0.247368	0.0551654
Molossidae	Chaerephon pusillus	0.246261	0.0453085
Vespertilionidae	Chalinolobus nigrogriseus	0.246084	0.0479334
Vespertilionidae	Eptesicus regulus	0.245857	0.0504437
Mormoopidae	Pteronotus macleayii	0.245663	0.0904521
Hipposideridae	Hipposideros ridleyi	0.245191	0.0633351
Vespertilionidae	Glauconycteris argentata	0.244231	0.0312157
Emballonuridae	Saccopteryx leptura	0.242752	0.0546949
Rhinolophidae	Rhinolophus acuminatus	0.242666	0.0505381
Rhinolophidae	Rhinolophus stheno	0.242574	0.0421908
Molossidae	Eumops underwoodi	0.242327	0.0414754
Vespertilionidae	Eptesicus sagittula	0.241673	0.0493375
Phyllostomidae	Artibeus aztecus	0.24098	0.0417272
Vespertilionidae	Murina tubinaris	0.240896	0.0408089
Phyllostomidae	Artibeus toltecus	0.240777	0.0414833
Phyllostomidae	Vampyressa pusilla	0.239279	0.0489035
Vespertilionidae	Eptesicus vulturnus	0.239176	0.0503458
Vespertilionidae	Pipistrellus paterculus	0.239047	0.0402216
Myzopodidae	Myzopoda aurita	0.238808	0.0716958
Vespertilionidae	Scotophilus borbonicus	0.237832	0.0534642
Pteropodidae	Pteropus admiralitatum	0.237596	0.0438196
Hipposideridae	Triaenops furculus	0.237296	0.041716
Phyllostomidae	Chrotopterus auritus	0.237119	0.0627209
Pteropodidae	Penthetor lucasi	0.236544	0.039624
Vespertilionidae	Plecotus macrobullaris	0.235645	0.0666762
Pteropodidae	Pteropus rayneri	0.234047	0.0591651
Hipposideridae	Hipposideros coronatus	0.232863	0.0582637
Vespertilionidae	Neoromicia somalicus	0.232193	0.035024
Vespertilionidae	Myotis yanbarensis	0.231333	0.0605694
Hipposideridae	Hipposideros pygmaeus	0.231285	0.0558116
Hipposideridae	Cloeotis percivali	0.23121	0.0370615
Vespertilionidae	Murina puta	0.230727	0.0443296
Molossidae	Myopterus daubentonii	0.230539	0.0413849
Molossidae	Molossops temminckii	0.229811	0.0374202
Vespertilionidae	Plecotus kolombatovici	0.228014	0.0592835
Hipposideridae	Hipposideros doriae	0.227316	0.0555322
Vespertilionidae	Neoromicia rendalli	0.226962	0.0321053
Molossidae	Eumops dabbenei	0.226434	0.0345961
Pteropodidae	Pteralopex atrata	0.226143	0.0556259
Rhinolophidae	Rhinolophus clivosus	0.226138	0.0418416
Vespertilionidae	Murina florium	0.225148	0.0343234
Emballonuridae	Emballonura semicaudata	0.224262	0.0811137
Pteropodidae	Pteropus vetulus	0.224237	0.0414035
Emballonuridae	Peropteryx macrotis	0.223098	0.045642
Hipposideridae	Coelops robinsoni	0.222565	0.0496444
Rhinolophidae	Rhinolophus virgo	0.222018	0.0448307
Vespertilionidae	Glauconycteris variegata	0.221321	0.0298141
Vespertilionidae	Myotis montivagus	0.221278	0.0335715
Vespertilionidae	Neoromicia brunneus	0.220902	0.0350018
Phyllostomidae	Ametrida centurio	0.220604	0.0359633
Rhinolophidae	Rhinolophus subrufus	0.220423	0.0530288
Phyllostomidae	Sturnira erythromos	0.219625	0.0505342
Vespertilionidae	Scotoecus hirundo	0.219148	0.0317855
Pteropodidae	Pteropus aldabrensis	0.218122	0.0388456
Vespertilionidae	Scotophilus leucogaster	0.217809	0.0411691
Emballonuridae	Emballonura monticola	0.217593	0.0621066
Emballonuridae	Diclidurus albus	0.216881	0.0653251
Rhinolophidae	Rhinolophus denti	0.2143	0.0342614
Phyllostomidae	Artibeus hirsutus	0.21399	0.0504678
Pteropodidae	Chironax melanocephalus	0.213507	0.0606463
Pteropodidae	Nyctimene certans	0.21347	0.0394064
Vespertilionidae	Kerivoula picta	0.213162	0.0390588
Rhinolophidae	Rhinolophus beddomei	0.211777	0.0417233
Pteropodidae	Pteropus anetianus	0.211133	0.0419696
Vespertilionidae	Myotis rosseti	0.210828	0.0324998
Vespertilionidae	Myotis laniger	0.210001	0.0530461
Rhinolophidae	Rhinolophus celebensis	0.209532	0.0417816
Rhinolophidae	Rhinolophus ruwenzorii	0.209334	0.0412491
Rhinolophidae	Rhinolophus borneensis	0.209156	0.0408567
Rhinopomatidae	Rhinopoma muscatellum	0.208506	0.0468721
Pteropodidae	Nyctimene major	0.208334	0.040733
Molossidae	Eumops hansae	0.206126	0.0343232
Vespertilionidae	Arielulus circumdatus	0.204718	0.0321571
Phyllostomidae	Chiroderma villosum	0.203912	0.0458597
Hipposideridae	Hipposideros rotalis	0.203603	0.0532279
Rhinolophidae	Rhinolophus rufus	0.203483	0.0458519
Phyllostomidae	Mimon crenulatum	0.202936	0.0437909
Vespertilionidae	Hesperoptenus tickelli	0.202747	0.0313571
Vespertilionidae	Rhogeessa aeneus	0.202737	0.0504315
Phyllostomidae	Micronycteris brachyotis	0.202564	0.0406689
Hipposideridae	Hipposideros halophyllus	0.202305	0.046256
Molossidae	Cynomops paranus	0.202277	0.0573325
Vespertilionidae	Harpiola isodon	0.201555	0.0458726
Hipposideridae	Hipposideros grandis	0.201051	0.053074
Phyllostomidae	Platyrrhinus aurarius	0.200746	0.0334896
Emballonuridae	Diclidurus isabellus	0.199681	0.0322664
Vespertilionidae	Murina huttoni	0.199634	0.0308082
Vespertilionidae	Murina aurata	0.199199	0.0305492
Vespertilionidae	Kerivoula whiteheadi	0.198748	0.0296596
Phyllostomidae	Vampyressa nymphaea	0.198341	0.0342997
Phyllostomidae	Choeroniscus minor	0.197464	0.0473394
Rhinolophidae	Rhinolophus siamensis	0.196351	0.0485467
Vespertilionidae	Myotis schaubi	0.195242	0.0353254
Phyllostomidae	Anoura latidens	0.194821	0.0511843
Vespertilionidae	Myotis longipes	0.194392	0.0314555
Mormoopidae	Pteronotus gymnonotus	0.194382	0.0621051
Vespertilionidae	Murina suilla	0.194153	0.0320084
Phyllostomidae	Artibeus anderseni	0.193039	0.0307913
Pteropodidae	Nanonycteris veldkampii	0.192999	0.0264879
Pteropodidae	Pteropus woodfordi	0.191984	0.0432173
Pteropodidae	Dobsonia pannietensis	0.191641	0.0428138
Phyllostomidae	Lophostoma carrikeri	0.191637	0.0558322
Vespertilionidae	Laephotis namibensis	0.191135	0.0223381
Phyllostomidae	Micronycteris nicefori	0.189812	0.0520304
Hipposideridae	Hipposideros coxi	0.189245	0.0483412
Pteropodidae	Ptenochirus minor	0.189127	0.0296913
Phyllostomidae	Vampyressa brocki	0.189123	0.0305786
Pteropodidae	Nyctimene vizcaccia	0.189071	0.038857
Rhinolophidae	Rhinolophus creaghi	0.188736	0.041245
Molossidae	Tadarida insignis	0.187993	0.0467525
Vespertilionidae	Laephotis botswanae	0.18716	0.0239416
Pteropodidae	Macroglossus sobrinus	0.187083	0.0359802
Rhinolophidae	Rhinolophus maclaudi	0.18672	0.0401726
Vespertilionidae	Phoniscus jagorii	0.18661	0.0267021
Vespertilionidae	Barbastella leucomelas	0.18507	0.0421627
Pteropodidae	Melonycteris woodfordi	0.184669	0.0386554
Phyllostomidae	Brachyphylla cavernarum	0.183469	0.0463008
Molossidae	Cheiromeles parvidens	0.181668	0.0384598
Hipposideridae	Hipposideros khaokhouayensis	0.181614	0.0504408
Hipposideridae	Hipposideros scutinares	0.181324	0.0506249
Vespertilionidae	Histiotus magellanicus	0.180558	0.0627366
Vespertilionidae	Kerivoula papillosa	0.17916	0.0352495
Pteropodidae	Casinycteris argynnis	0.178873	0.0335409
Phyllostomidae	Pygoderma bilabiatum	0.17865	0.024052
Pteropodidae	Scotonycteris zenkeri	0.178227	0.0339517
Vespertilionidae	Eptesicus dimissus	0.17781	0.0284413
Vespertilionidae	Scotophilus viridis	0.176554	0.0359534
Pteropodidae	Rousettus spinalatus	0.176489	0.0324469
Molossidae	Chaerephon jobimena	0.175915	0.0299457
Vespertilionidae	Myotis annectans	0.175887	0.0245406
Vespertilionidae	Corynorhinus mexicanus	0.175622	0.0457043
Rhinolophidae	Rhinolophus sedulus	0.175083	0.0423609
Phyllostomidae	Phyllostomus elongatus	0.174925	0.0379703
Pteropodidae	Eonycteris major	0.174161	0.0325327
Emballonuridae	Emballonura raffrayana	0.173598	0.0359589
Phyllostomidae	Lichonycteris obscura	0.17296	0.0417539
Pteropodidae	Alionycteris paucidentata	0.171483	0.0307634
Pteropodidae	Pteropus speciosus	0.170613	0.0327794
Phyllostomidae	Phyllonycteris poeyi	0.170373	0.0504627
Emballonuridae	Taphozous hildegardeae	0.170084	0.0335804
Hipposideridae	Hipposideros pelingensis	0.169568	0.0471521
Vespertilionidae	Pipistrellus maderensis	0.169438	0.0262918
Vespertilionidae	Hesperoptenus blanfordi	0.168699	0.0257764
Phyllostomidae	Stenoderma rufum	0.168366	0.0536162
Vespertilionidae	Glauconycteris egeria	0.16769	0.0268786
Emballonuridae	Mosia nigrescens	0.167134	0.0356352
Molossidae	Mops mops	0.166927	0.0373859
Phyllostomidae	Rhinophylla pumilio	0.166678	0.0395137
Hipposideridae	Triaenops auritus	0.166596	0.0380856
Vespertilionidae	Nyctalus azoreum	0.166247	0.025864
Vespertilionidae	Myotis fimbriatus	0.165819	0.0338333
Emballonuridae	Coleura seychellensis	0.165757	0.0590731
Myzopodidae	Myzopoda schliemanni	0.165722	0.054358
Vespertilionidae	Eudiscopus denticulus	0.165623	0.0264965
Vespertilionidae	Myotis scotti	0.165238	0.0245868
Vespertilionidae	Myotis macrotarsus	0.164649	0.0337397
Vespertilionidae	Myotis ridleyi	0.164117	0.0288474
Vespertilionidae	Pipistrellus stenopterus	0.163924	0.0233299
Vespertilionidae	Falsistrellus petersi	0.163724	0.0294787
Pteropodidae	Megaerops wetmorei	0.163615	0.0306198
Molossidae	Molossops neglectus	0.163487	0.0274388
Molossidae	Eumops maurus	0.162834	0.0310779
Pteropodidae	Myonycteris relicta	0.162472	0.0250214
Phyllostomidae	Tonatia saurophila	0.160889	0.0474964
Phyllostomidae	Artibeus obscurus	0.160376	0.0400263
Emballonuridae	Peropteryx kappleri	0.16014	0.0281905
Vespertilionidae	Kerivoula pellucida	0.159306	0.0295773
Vespertilionidae	Kerivoula intermedia	0.159018	0.0291472
Pteropodidae	Rousettus obliviosus	0.158982	0.0264345
Vespertilionidae	Arielulus aureocollaris	0.158586	0.0321634
Phyllostomidae	Micronycteris minuta	0.158154	0.0414977
Vespertilionidae	Rhogeessa gracilis	0.158139	0.0215075
Vespertilionidae	Murina aenea	0.158053	0.0246875
Vespertilionidae	Scotophilus nux	0.15753	0.030206
Phyllostomidae	Mesophylla macconnelli	0.156643	0.0401982
Phyllostomidae	Macrophyllum macrophyllum	0.155809	0.0184172
Vespertilionidae	Kerivoula kachinensis	0.155787	0.0305908
Emballonuridae	Emballonura beccarii	0.155457	0.035437
Vespertilionidae	Murina rozendaali	0.155437	0.02556
Vespertilionidae	Myotis ruber	0.154753	0.0228568
Emballonuridae	Emballonura alecto	0.154365	0.0308771
Phyllostomidae	Micronycteris homezi	0.154104	0.0295589
Phyllostomidae	Artibeus hartii	0.154042	0.0295804
Hipposideridae	Hipposideros boeadii	0.153998	0.0408035
Vespertilionidae	Lasiurus egregius	0.15374	0.0270558
Vespertilionidae	Myotis gomantongensis	0.153246	0.0291421
Phyllostomidae	Musonycteris harrisoni	0.153227	0.0440322
Phyllostomidae	Uroderma magnirostrum	0.152724	0.0376624
Rhinolophidae	Rhinolophus robinsoni	0.152415	0.0359498
Vespertilionidae	Histiotus macrotus	0.151868	0.0211316
Phyllostomidae	Mimon bennettii	0.151347	0.0324244
Phyllostomidae	Sphaeronycteris toxophyllum	0.150933	0.0211071
Vespertilionidae	Plecotus sardus	0.150398	0.0323663
Nycteridae	Nycteris arge	0.150157	0.0275968
Pteropodidae	Pteropus capistratus	0.149681	0.0365344
Pteropodidae	Dyacopterus spadiceus	0.149113	0.0368887
Phyllostomidae	Brachyphylla nana	0.148929	0.0262834
Phyllostomidae	Platyrrhinus recifinus	0.148156	0.0356743
Phyllostomidae	Phyllops falcatus	0.14811	0.0398758
Vespertilionidae	Myotis oxyotus	0.147391	0.0209579
Vespertilionidae	Plecotus teneriffae	0.147368	0.0282878
Pteropodidae	Latidens salimalii	0.145344	0.0308904
Phyllostomidae	Artibeus concolor	0.144862	0.036828
Vespertilionidae	Scotophilus marovaza	0.144355	0.0251676
Phyllostomidae	Lophostoma evotis	0.144255	0.0234588
Vespertilionidae	Pipistrellus hanaki	0.144119	0.0276914
Emballonuridae	Cormura brevirostris	0.143351	0.0279949
Pteropodidae	Aethalops alecto	0.143277	0.0250264
Molossidae	Molossus coibensis	0.142934	0.028785
Pteropodidae	Melonycteris fardoulisi	0.142775	0.0332515
Phyllostomidae	Chiroderma trinitatum	0.142695	0.0362995
Phyllostomidae	Rhinophylla fischerae	0.141819	0.037673
Vespertilionidae	Plecotus christii	0.141246	0.0289952
Vespertilionidae	Myotis simus	0.141121	0.0203715
Vespertilionidae	Scotophilus tandrefana	0.140946	0.0235031
Emballonuridae	Emballonura dianae	0.140644	0.0330091
Vespertilionidae	Kerivoula minuta	0.13987	0.027422
Pteropodidae	Myonycteris brachycephala	0.139648	0.0283135
Vespertilionidae	Kerivoula lenis	0.138068	0.0253578
Mormoopidae	Pteronotus rubiginosus	0.137643	0.035793
Emballonuridae	Saccolaimus saccolaimus	0.136315	0.0309635
Vespertilionidae	Rhogeessa parvula	0.13605	0.018021
Pteropodidae	Myonycteris leptodon	0.135291	0.0265113
Vespertilionidae	Myotis annamiticus	0.135276	0.0266783
Phyllostomidae	Glossophaga leachii	0.134536	0.0229854
Vespertilionidae	Myotis hajastanicus	0.134418	0.0294284
Vespertilionidae	Rhogeessa alleni	0.134334	0.018261
Vespertilionidae	Myotis fortidens	0.133658	0.0182129
Phyllostomidae	Carollia subrufa	0.1334	0.0210745
Phyllostomidae	Sturnira bidens	0.132753	0.0239254
Vespertilionidae	Rhogeessa mira	0.132751	0.0191919
Emballonuridae	Diclidurus ingens	0.132022	0.0204729
Vespertilionidae	Rhogeessa io	0.131396	0.0235192
Nycteridae	Nycteris tragata	0.130718	0.0302566
Emballonuridae	Emballonura atrata	0.130632	0.0232238
Phyllostomidae	Chiroderma salvini	0.129978	0.0239036
Phyllostomidae	Glyphonycteris daviesi	0.129253	0.0193013
Emballonuridae	Emballonura serii	0.128903	0.0335735
Phyllostomidae	Mimon cozumelae	0.127635	0.0188044
Vespertilionidae	Myotis dominicensis	0.127473	0.0188186
Vespertilionidae	Plecotus balensis	0.127226	0.0252359
Phyllostomidae	Anoura cultrata	0.126624	0.0268899
Phyllostomidae	Sturnira tildae	0.126257	0.016564
Vespertilionidae	Myotis anjouanensis	0.126161	0.0235841
Phyllostomidae	Platyrrhinus brachycephalus	0.125806	0.0169273
Pteropodidae	Megaloglossus azagnyi	0.125039	0.0250074
Phyllostomidae	Vampyressa thyone	0.124682	0.0188238
Phyllostomidae	Artibeus amplus	0.124509	0.0191637
Emballonuridae	Centronycteris maximiliani	0.124231	0.020341
Vespertilionidae	Myotis planiceps	0.124177	0.0207038
Phyllostomidae	Erophylla sezekorni	0.123809	0.0409211
Phyllostomidae	Hylonycteris underwoodi	0.122372	0.0270166
Vespertilionidae	Myotis nesopolus	0.122199	0.0194892
Phyllostomidae	Ardops nichollsi	0.122138	0.0214883
Phyllostomidae	Platyrrhinus infuscus	0.121477	0.0188868
Phyllostomidae	Glyphonycteris sylvestris	0.121203	0.018923
Pteropodidae	Eonycteris robusta	0.121055	0.0306599
Phyllostomidae	Lionycteris spurrelli	0.120679	0.0186134
Pteropodidae	Pteropus temminckii	0.120015	0.0272865
Nycteridae	Nycteris javanica	0.119983	0.0263245
Phyllostomidae	Monophyllus plethodon	0.119932	0.038278
Phyllostomidae	Lonchophylla robusta	0.119777	0.0220811
Phyllostomidae	Platyrrhinus vittatus	0.118277	0.0206971
Emballonuridae	Peropteryx leucoptera	0.11692	0.0191812
Vespertilionidae	Eptesicus chiriquinus	0.116401	0.0247312
Phyllostomidae	Phyllostomus latifolius	0.115935	0.0201046
Pteropodidae	Styloctenium mindorensis	0.115421	0.0263469
Vespertilionidae	Rhogeessa genowaysi	0.115229	0.0210648
Emballonuridae	Diclidurus scutatus	0.11418	0.0207387
Emballonuridae	Saccopteryx canescens	0.113721	0.0201312
Phyllostomidae	Sturnira magna	0.111997	0.0243311
Molossidae	Eumops wilsoni	0.110491	0.0253544
Phyllostomidae	Platyrrhinus dorsalis	0.110456	0.0203474
Phyllostomidae	Sturnira luisi	0.11004	0.0195082
Phyllostomidae	Erophylla bombifrons	0.109969	0.0333065
Phyllostomidae	Sturnira oporaphilum	0.10979	0.0191726
Vespertilionidae	Lasiurus atratus	0.109091	0.0205583
Phyllostomidae	Ariteus flavescens	0.10782	0.0177414
Natalidae	Nyctiellus lepidus	0.107429	0.0207677
Vespertilionidae	Myotis martiniquensis	0.106901	0.0213863
Phyllostomidae	Centurio senex	0.106816	0.0262475
Phyllostomidae	Lophostoma schulzi	0.105581	0.0193745
Phyllostomidae	Artibeus inopinatus	0.104388	0.0198714
Phyllostomidae	Carollia castanea	0.10349	0.0200502
Emballonuridae	Emballonura tiavato	0.103241	0.0244541
Phyllostomidae	Lonchorhina orinocensis	0.103196	0.0207341
Phyllostomidae	Artibeus fraterculus	0.103053	0.0197616
Phyllostomidae	Lonchophylla mordax	0.102948	0.0237607
Vespertilionidae	Myotis atacamensis	0.101736	0.0212188
Phyllostomidae	Sturnira aratathomasi	0.101183	0.0199092
Phyllostomidae	Glossophaga morenoi	0.100686	0.0189217
Phyllostomidae	Lonchophylla handleyi	0.100131	0.0196975
Phyllostomidae	Ectophylla alba	0.0990788	0.0279626
Phyllostomidae	Platalina genovensium	0.0986367	0.0223524
Phyllostomidae	Vampyressa melissa	0.0978741	0.0207601
Emballonuridae	Cyttarops alecto	0.0973034	0.0263067
Phyllostomidae	Vampyrodes major	0.0960223	0.0207782
Phyllostomidae	Chiroderma improvisum	0.0947743	0.0207177
Phyllostomidae	Micronycteris microtis	0.0947709	0.0211143
Thyropteridae	Thyroptera lavali	0.0940161	0.0308735
Natalidae	Chilonatalus tumidifrons	0.0926665	0.0224303
Natalidae	Chilonatalus micropus	0.0923754	0.02305
Phyllostomidae	Monophyllus redmani	0.0919201	0.0240956
Emballonuridae	Centronycteris centralis	0.0910259	0.0221602
Natalidae	Natalus major	0.0903104	0.023235
Phyllostomidae	Sturnira bogotensis	0.0896808	0.0205952
Phyllostomidae	Lonchorhina inusitata	0.0889335	0.0208291
Phyllostomidae	Platyrrhinus albericoi	0.0889296	0.020562
Emballonuridae	Saccopteryx gymnura	0.0878583	0.0221762
Phyllostomidae	Platyrrhinus masu	0.0868446	0.0196128
Phyllostomidae	Sturnira nana	0.0842408	0.0214777
Phyllostomidae	Phyllonycteris aphylla	0.0840989	0.0207215
Phyllostomidae	Carollia manu	0.0834003	0.0193086
Emballonuridae	Balantiopteryx infusca	0.0826904	0.0218855
Phyllostomidae	Sturnira mordax	0.0824203	0.0209086
Phyllostomidae	Rhinophylla alethina	0.0820576	0.0212398
Phyllostomidae	Micronycteris brosseti	0.0794267	0.0203883
Phyllostomidae	Micronycteris buriri	0.0786991	0.0198154
Natalidae	Natalus jamaicensis	0.0767153	0.0214999
Phyllostomidae	Artibeus schwartzi	0.0754943	0.0199688
Phyllostomidae	Lonchophylla chocoana	0.0754896	0.0197904
Phyllostomidae	Sturnira perla	0.0753212	0.0198775
Phyllostomidae	Micronycteris giovanniae	0.0750959	0.0200412
Phyllostomidae	Dermanura rosenbergi	0.0749207	0.020202
Phyllostomidae	Platyrrhinus ismaeli	0.0747191	0.0203585
Emballonuridae	Peropteryx trinitatis	0.0742659	0.0206132
Phyllostomidae	Micronycteris matses	0.074064	0.0207233
Phyllostomidae	Platyrrhinus matapalensis	0.0734234	0.020148

## Sheet: Full Model_90th
Percentile	Family	Species Binomial	Avg_Predicted_VD	Stdev
99th	Pteropodidae	Pteropus rodricensis	2.61798	1.02537
99th	Hipposideridae	Coelops frithii	2.53422	1.01282
99th	Vespertilionidae	Barbastella barbastellus	2.37498	0.732311
99th	Phyllostomidae	Phyllostomus hastatus	2.10567	0.619245
99th	Vespertilionidae	Myotis grisescens	1.95047	0.707474
99th	Hipposideridae	Asellia tridens	1.69263	0.712988
95th	Rhinopomatidae	Rhinopoma microphyllum	1.58867	0.892344
95th	Pteropodidae	Macroglossus minimus	1.54293	0.461635
95th	Molossidae	Eumops perotis	1.394	0.496499
95th	Rhinolophidae	Rhinolophus paradoxolophus	1.3466	0.38523
95th	Hipposideridae	Hipposideros fulvus	1.34311	0.422832
95th	Pteropodidae	Haplonycteris fischeri	1.2996	0.431543
95th	Vespertilionidae	Chalinolobus gouldii	1.24533	0.379282
95th	Mormoopidae	Mormoops megalophylla	1.21319	0.522429
95th	Vespertilionidae	Myotis keaysi	1.20225	0.397502
95th	Vespertilionidae	Myotis sodalis	1.19991	0.460266
95th	Molossidae	Tadarida aegyptiaca	1.14941	0.310423
95th	Phyllostomidae	Platyrrhinus lineatus	1.10859	0.288988
95th	Vespertilionidae	Myotis brandtii	1.01037	0.220931
95th	Pteropodidae	Syconycteris australis	1.00004	0.324895
95th	Hipposideridae	Hipposideros lylei	0.962502	0.295876
95th	Vespertilionidae	Chalinolobus morio	0.956154	0.265252
95th	Vespertilionidae	Myotis adversus	0.95155	0.288953
95th	Vespertilionidae	Nyctophilus gouldi	0.916177	0.241863
95th	Hipposideridae	Hipposideros cervinus	0.912679	0.29189
95th	Hipposideridae	Hipposideros terasensis	0.895892	0.290576
95th	Rhinolophidae	Rhinolophus yunnanensis	0.892196	0.235183
90th	Megadermatidae	Macroderma gigas	0.883737	0.320581
90th	Vespertilionidae	Neoromicia tenuipinnis	0.882164	0.247214
90th	Hipposideridae	Hipposideros galeritus	0.875715	0.239089
90th	Rhinolophidae	Rhinolophus formosae	0.872154	0.293548
90th	Pteropodidae	Nyctimene robinsoni	0.870657	0.238018
90th	Pteropodidae	Dobsonia viridis	0.844357	0.227749
90th	Miniopteridae	Miniopterus tristis	0.830567	0.208421
90th	Vespertilionidae	Murina cyclotis	0.800858	0.188633
90th	Phyllostomidae	Macrotus californicus	0.797348	0.253406
90th	Emballonuridae	Taphozous nudiventris	0.794525	0.244228
90th	Molossidae	Mormopterus beccarii	0.787989	0.216459
90th	Rhinolophidae	Rhinolophus capensis	0.782353	0.20032
90th	Vespertilionidae	Myotis formosus	0.776487	0.187555
90th	Miniopteridae	Miniopterus fraterculus	0.751655	0.175426
90th	Phyllostomidae	Leptonycteris yerbabuenae	0.747016	0.309937
90th	Noctilionidae	Noctilio leporinus	0.746805	0.531084
90th	Megadermatidae	Megaderma spasma	0.737994	0.260123
90th	Molossidae	Tadarida fulminans	0.732135	0.177325
90th	Pteropodidae	Nyctimene albiventer	0.726246	0.215902
90th	Miniopteridae	Miniopterus majori	0.726231	0.162629
90th	Vespertilionidae	Otonycteris hemprichii	0.726075	0.190039
90th	Rhinolophidae	Rhinolophus marshalli	0.719873	0.182278
90th	Natalidae	Natalus stramineus	0.707614	0.267329
90th	Pteropodidae	Dobsonia praedatrix	0.690687	0.158359
90th	Vespertilionidae	Nyctophilus geoffroyi	0.686475	0.180219
90th	Noctilionidae	Noctilio albiventris	0.677008	0.524757
90th	Phyllostomidae	Macrotus waterhousii	0.663228	0.215806
90th	Miniopteridae	Miniopterus macrocneme	0.661988	0.142796

## Sheet: Full_RNA_99th Percentile
Species Binomial	Avg_Predicted_VD	Stdev
Barbastella barbastellus	1.67865	0.417437
Myotis grisescens	1.41308	0.328258
Phyllostomus hastatus	1.34459	0.346815
Asellia tridens	1.60517	0.653293
Coelops frithii	1.9504	0.736439
Pteropus rodricensis	1.58697	0.508253

## Sheet: Full_DNA_99th Percentile
Species Binomial	Avg_Predicted_VD	Stdev
Barbastella barbastellus	0.933539	0.226674
Myotis grisescens	0.698544	0.268148
Hipposideros fulvus	0.483236	0.140636
Haplonycteris fischeri	0.506326	0.148011
Pteropus rodricensis	0.748844	0.266915
Myotis sodalis	0.521551	0.18518

## Sheet: Zoonotic Predictions_90th
Species Binomial	Avg_Predicted_VD	Stdev
Pteropus rodricensis	1.58214	0.600231
Barbastella barbastellus	1.55427	0.448704
Coelops frithii	1.42384	0.432182
Phyllostomus hastatus	1.40862	0.479673
Myotis grisescens	1.26511	0.337272
Asellia tridens	1.19867	0.519382
Eumops perotis	1.15823	0.386117
Macroglossus minimus	1.02558	0.331076
Rhinopoma microphyllum	1.01895	0.454316
Chalinolobus gouldii	0.946199	0.249111
Myotis keaysi	0.933302	0.248684
Tadarida aegyptiaca	0.90475	0.21906
Myotis sodalis	0.867492	0.258968
Mormoops megalophylla	0.816408	0.328852
Myotis brandtii	0.774833	0.147738
Hipposideros terasensis	0.768243	0.201709
Syconycteris australis	0.764352	0.285742
Rhinolophus paradoxolophus	0.743512	0.186319
Chalinolobus morio	0.729879	0.183628
Platyrrhinus lineatus	0.726098	0.163146
Nyctophilus gouldi	0.713727	0.167246
Hipposideros galeritus	0.686948	0.158524
Rhinolophus capensis	0.62908	0.151225
Nyctophilus geoffroyi	0.61122	0.156188
Nyctimene robinsoni	0.610404	0.153566
Macroderma gigas	0.610143	0.207675
Dobsonia viridis	0.588834	0.149052
Hipposideros fulvus	0.584172	0.131175
Dobsonia praedatrix	0.578637	0.124618
Natalus stramineus	0.569491	0.240613
Myotis adversus	0.558558	0.142654
Dobsonia minor	0.542834	0.105574
Haplonycteris fischeri	0.534979	0.116225
Neoromicia tenuipinnis	0.532042	0.132326
Nyctimene albiventer	0.511126	0.144979
Macrotus californicus	0.505613	0.139052
Tadarida fulminans	0.50213	0.101361
Pteropus pumilus	0.49619	0.130715
Rhinolophus yunnanensis	0.492477	0.11336
Saccopteryx bilineata	0.491927	0.15134
Platyrrhinus helleri	0.491127	0.100949
Taphozous nudiventris	0.481343	0.146573
Otonycteris hemprichii	0.479308	0.110901
Noctilio leporinus	0.476748	0.411163
Hipposideros cervinus	0.464649	0.10896
Melonycteris melanops	0.461177	0.101219
Leptonycteris yerbabuenae	0.46073	0.155675
Noctilio albiventris	0.454788	0.407789
Idionycteris phyllotis	0.452587	0.0804327
Pteronotus personatus	0.447674	0.123479
Mormopterus beccarii	0.432407	0.0819032
Myotis septentrionalis	0.427275	0.0645153
Pteropus voeltzkowi	0.425552	0.104302
Mormopterus planiceps	0.411065	0.0848853

## Sheet: Luis_Predictions
Percentile	Species Binomial	Avg_Predicted_VD	Stdev
99th	Pteropus rodricensis	2.39549	0.890448
99th	Coelops frithii	2.23549	0.95004
99th	Asellia tridens	1.96471	0.904629
99th	Rhinopoma microphyllum	1.78698	1.23551
99th	Myotis sodalis	1.71057	0.620164
99th	Myotis keaysi	1.46719	0.437814
95th	Haplonycteris fischeri	1.37105	0.404953
95th	Hipposideros fulvus	1.30528	0.436053
95th	Myotis brandtii	1.29661	0.345838
95th	Rhinolophus paradoxolophus	1.23896	0.314086
95th	Chalinolobus gouldii	1.23315	0.402065
95th	Tadarida aegyptiaca	1.15074	0.323628
95th	Myotis adversus	1.09697	0.30425
95th	Hipposideros lylei	1.02952	0.304014
95th	Chalinolobus morio	0.98436	0.288293
95th	Nyctophilus gouldi	0.967034	0.275688
95th	Hipposideros galeritus	0.962784	0.255003
95th	Nyctimene robinsoni	0.934798	0.256104
95th	Rhinolophus capensis	0.932564	0.275088
95th	Leptonycteris yerbabuenae	0.930701	0.266083
95th	Nyctimene albiventer	0.927837	0.237952
95th	Rhinolophus yunnanensis	0.926574	0.222353
95th	Noctilio leporinus	0.924147	0.588722
95th	Macroderma gigas	0.88122	0.357262
95th	Rhinolophus formosae	0.879382	0.258611

## Sheet: NoLuis_Predictions
Percentile	Species Binomial	Avg_Predicted_VD	Stdev
99th	Pteropus rodricensis	2.36599	0.84683
99th	Coelops frithii	2.20716	0.896833
99th	Asellia tridens	1.8178	0.619285
99th	Myotis sodalis	1.65082	0.591769
99th	Rhinopoma microphyllum	1.6292	1.09649
95th	Myotis keaysi	1.36856	0.464346
95th	Haplonycteris fischeri	1.34525	0.406693
95th	Rhinolophus paradoxolophus	1.28603	0.343975
95th	Hipposideros fulvus	1.19658	0.362886
95th	Chalinolobus gouldii	1.17255	0.390714
95th	Tadarida aegyptiaca	1.09853	0.282682
95th	Leptonycteris yerbabuenae	1.09079	0.378366
95th	Myotis adversus	1.02017	0.307519
95th	Nyctimene robinsoni	0.990501	0.294171
95th	Rhinolophus formosae	0.974227	0.337326
95th	Myotis brandtii	0.956468	0.185219
95th	Macroderma gigas	0.954369	0.38387
95th	Hipposideros cervinus	0.942328	0.297659
95th	Rhinolophus yunnanensis	0.940124	0.2301
95th	Nyctimene albiventer	0.939323	0.264216
95th	Chalinolobus morio	0.930155	0.292406
95th	Hipposideros lylei	0.919255	0.263353
95th	Hipposideros galeritus	0.878429	0.237538
95th	Nyctophilus gouldi	0.876013	0.254746
95th	Neoromicia tenuipinnis	0.869018	0.246242
